# Supplementary material for: Plasmodium vivax Liver and Blood Stages Recruit the Druggable Host Membrane Channel Aquaporin-3
Source: Cell Chem Biol. 2020 Jun 18;27(6):719–727.e5. doi: 10.1016/j.chembiol.2020.03.009 (PMC7303948; doi:10.1016/j.chembiol.2020.03.009)
Supplement: Table S1. Raw P. vivax Liver-Stage Growth Data in Response to Auphen Treatment, Related to Figure 3 — The number of hypnozoites and schizonts, as well as the net growth area of schizonts per well (in μm2) are shown for all independent replicates performed. [file mmc2.xlsx]

## Sheet: Sheet1
			Biological Replicate 1 (P. vivax isolate ScPv611, hepatocyte UBV)										Biological Replicate 2 (P. vivax isolate ScPv629, hepatocyte UBV)										Biological Replicate 3 (P. vivax isolate ScPv700, hepatocyte BGW)										Biological Replicate 4 (P. vivax isolate ScPv756, hepatocyte BGW)
		Concentration (µM)	Hypnozoite #		Schizont #		Schizont Growth Area (µm2)		Hepatic Nuclei #			Concentration (µM)	Hypnozoite #		Schizont #		Schizont Growth Area (µm2)		Hepatic Nuclei #			Concentration (µM)	Hypnozoite #		Schizont #		Schizont Growth Area (µm2)		Hepatic Nuclei #			Concentration (µM)	Hypnozoite #		Schizont #		Schizont Growth Area (µm2)		Hepatic Nuclei #
		Monensin (Positive control)	Well 1	Well 2	Well 1	Well 2	Well 1	Well 2	Well 1	Well 2		Monensin (Positive control)	Well 1	Well 2	Well 1	Well 2	Well 1	Well 2	Well 1	Well 2		Monensin (Positive control)	Well 1	Well 2	Well 1	Well 2	Well 1	Well 2	Well 1	Well 2		Monensin (Positive control)	Well 1	Well 2	Well 1	Well 2	Well 1	Well 2	Well 1	Well 2
		3.3	3	1	0	0	0	0	7580	7744		3.3	2	2	0	1	0	281.212	11806	11902		3.3	20	1	1	0	232.826	0	9833	9500		3.3	22	10	6	5	1336.56	979.712	12872	11825
		1.1	3	7	0	0	0	0	7163	7446		1.1	4	22	0	1	0	156.178	10857	12543		1.1	12	13	2	4	352.696	668.97	10271	9608		1.1	14	54	10	9	2062.24	2125.86	12169	12846
		0.36667	8	5	0	0	0	0	6988	7673		0.36667	5	13	1	1	185.023	204.1	12265	12929		0.36667	14	34	1	2	156.754	403.411	9876	9875		0.36667	41	60	2	5	358.69	944.673	12453	12236
		0.12222	19	23	0	1	0	192.608	6863	7950		0.12222	6	27	1	0	158.131	0	9991	12927		0.12222	33	62	7	10	2038.72	2890.27	9981	10992		0.12222	83	60	11	4	2559.24	761.179	12416	13036
		0.04074	37	48	6	1	3357.53	188.011	7217	7878		0.04074	21	15	1	0	162.958	0	12783	12255		0.04074	63	73	12	20	3883.81	5138.76	10698	11149		0.04074	61	45	12	8	3164.12	3498.38	13547	13105
		0.01358	35	28	6	2	4010.74	918.449	7231	7192		0.01358	8	12	0	0	0	0	11039	13584		0.01358	35	45	11	17	3224.06	4703.54	9630	8968		0.01358	62	64	24	21	17906.4	10606.7	12854	12291
		0.00453	33	26	9	9	5225.69	5745.13	7482	7684		0.00453	18	18	1	0	165.831	0	11958	12593		0.00453	41	32	9	8	2862.6	2119.41	9767	8937		0.00453	118	76	42	31	20719.2	17203.7	14271	12534
		0.00151	23	46	13	2	10160.4	1097.27	7819	7060		0.00151	11	21	1	1	257.538	206.398	10295	12627		0.00151	47	60	15	17	3844.62	4066.84	11181	10363		0.00151	67	42	43	24	23722.9	13520	13190	11789
		0.0005	30	45	20	10	18258.2	7160.04	8124	7524		0.0005	19	36	6	1	2285.09	158.131	12441	13279		0.0005	51	62	17	27	5201.46	9208.37	10877	8811		0.0005	65	63	21	19	12561.5	7423.68	14269	12123
		0.00017	28	39	12	13	7949.32	6928.36	8381	7084		0.00017	31	20	2	1	345.567	309.712	12875	12722		0.00017	47	61	16	20	4159.97	5917.92	10091	10465		0.00017	52	47	28	28	12056.2	15814.6	13418	11626
		6e-05	34	35	14	8	7841.29	7043.28	7963	7462		6e-05	11	25	0	1	0	271.443	12401	12597		6e-05	35	84	8	26	2174.73	6802.66	10510	11045		6e-05	74	34	38	19	20343.9	12071.4	12964	11377
		2e-05	30	30	17	9	11886	7189	8401	7807		2e-05	22	28	0	3	0	529.096	10629	12649		2e-05	41	44	10	12	2568.46	5018.89	10798	9263		2e-05	54	27	37	9	21025.3	10214.8	13331	10780
		Auphen										Auphen										Auphen										Auphen
		50	20	19	2	2	485.426	565.411	431	141		50	12	15	0	0	0	0	980	1102		50	49	52	4	6	759.335	1453.2	212	334		50	52	47	13	23	3440.29	6727.05	1452	4156
		16.6667	19	17	3	3	1271.03	952.465	3874	2815		16.6667	6	7	0	1	0	178.013	9575	9942		16.6667	30	34	2	1	538.496	377.593	9350	7636		16.6667	18	28	16	18	4512.21	6188.55	13402	11759
		5.55556	7	16	3	1	1013.6	958.901	6757	7657		5.55556	4	9	0	1	0	246.391	12551	12622		5.55556	23	31	1	2	205.624	379.898	8030	9269		5.55556	10	17	4	18	793.913	6884.73	12486	12723
		1.85185	18	19	6	6	3723.9	2537	7701	8004		1.85185	15	11	0	0	0	0	13024	12921		1.85185	38	32	7	16	2136	5520.51	9264	9135		1.85185	30	45	32	36	13170.1	16358.2	12671	14106
		0.61728	25	39	11	11	6432.36	7595.82	7653	7849		0.61728	18	20	0	1	0	170.428	13271	12559		0.61728	46	71	12	19	2836.79	4903.63	10078	10777		0.61728	80	66	35	40	19501.6	17422.3	13511	13394
		0.20576	25	31	7	9	4457.1	4825.76	7673	7620		0.20576	13	20	0	0	0	0	12794	13335		0.20576	44	39	16	16	3881.97	5690.63	10500	10308		0.20576	38	84	23	34	10526	17310.2	13616	12779
		0.06859	23	23	14	4	8248.57	1305.5	7768	7194		0.06859	13	24	0	1	0	192.033	12529	13212		0.06859	70	104	17	37	5186.25	8958.03	10372	10691		0.06859	88	66	43	34	19378.5	17616.4	13482	12007
		0.02286	41	32	14	9	10794.8	7294.73	7798	7093		0.02286	14	11	1	0	169.968	0	12821	12998		0.02286	57	63	18	21	5577.21	6715.06	11106	10038		0.02286	89	50	54	18	30096.3	8735.34	14075	10908
		0.00762	39	27	13	9	7168.31	6399.72	8124	7254		0.00762	26	22	0	0	0	0	13411	13321		0.00762	62	47	32	17	7899.02	5605.34	10482	8677		0.00762	75	66	33	28	16415.4	20189	13917	11925
		0.00254	40	24	22	9	17048.3	5989.68	8665	6966		0.00254	25	15	1	0	158.821	0	13304	13082		0.00254	55	41	10	16	2742.27	4150.29	11069	10014		0.00254	84	38	46	15	26625.1	5891.64	13591	9490
		0.00085	45	28	16	8	10026.2	5590.22	8615	7019		0.00085	26	20	2	1	533.808	497.838	12645	12311		0.00085	38	55	10	28	3995.84	10011.5	10015	10724		0.00085	104	53	37	32	23432.4	14720.6	13688	10587
		0.00028	37	34	14	10	10901.4	7767.28	8719	6942		0.00028	9	15	1	1	182.609	211.914	13268	13014		0.00028	56	44	26	21	6710.91	5869.97	11147	9958		0.00028	82	38	32	16	16701.2	7791.13	13191	8453
		MMV390048										MMV390048										MMV390048										MMV390048
		3.3	19	39	2	1	370.046	228.003	7970	8653		3.3	15	33	0	1	0	186.402	12375	13052		3.3	35	45	1	1	164.131	150.299	11128	11080		3.3	43	55	10	8	2607.19	1451.36	12678	12458
		1.1	19	31	0	0	0	0	7730	8717		1.1	18	20	0	0	0	0	13303	12666		1.1	24	29	1	4	192.254	775.471	11227	11027		1.1	52	73	7	17	1929.92	3598.42	12849	12591
		0.36667	24	28	2	1	345.682	157.212	7629	8027		0.36667	12	20	0	0	0	0	12368	13211		0.36667	80	34	4	5	762.101	1278.93	11826	10822		0.36667	55	69	11	14	7820.64	2703.54	12459	12522
		0.12222	25	43	0	2	0	439.918	7380	8133		0.12222	10	26	0	0	0	0	11727	13234		0.12222	35	33	0	4		732.594	11085	9827		0.12222	117	37	25	11	4958.96	2158.13	12911	11448
		0.04074	36	35	0	0	0	0	7473	7986		0.04074	10	42	0	1	0	162.383	12170	12437		0.04074	52	34	6	6	1942.37	1542.64	10303	10054		0.04074	60	66	14	12	3957.58	3383.58	13436	11725
		0.01358	36	34	2	1	470.716	185.712	7394	8309		0.01358	11	29	2	0	391.536	0	10479	12198		0.01358	62	78	20	15	5079.29	3702.16	10159	10830		0.01358	49	64	25	13	15861.7	2923	11782	12214
		0.00453	49	34	9	1	4588.57	151.696	7420	7923		0.00453	29	17	2	3	446.928	697.456	12566	12464		0.00453	61	49	33	13	9630.69	4010.13	9176	9847		0.00453	77	71	47	30	23313.9	10392.8	12717	11952
		0.00151	21	40	9	3	5472.08	725.381	7205	7938		0.00151	16	32	2	1	616.321	219.269	9626	13007		0.00151	46	54	12	25	4746.88	6975.09	9435	10152		0.00151	62	76	25	23	14704.4	8390.49	12190	12354
		0.0005	41	48	15	15	9322.85	7883.12	8666	7602		0.0005	22	20	5	5	1500.52	1241.26	12681	12208		0.0005	51	38	27	20	9140.14	7082.05	10225	9403		0.0005	46	35	19	18	15096.3	10101.4	13824	11919
		0.00017	46	37	21	12	18372.6	6832.74	8386	7268		0.00017	39	53	4	2	828.81	397.856	13053	12889		0.00017	57	33	14	12	5356.37	3914.7	10051	9988		0.00017	68	60	24	24	10383.6	12317.2	12603	12787
		6e-05	45	38	18	14	11351.9	9195.98	8923	7230		6e-05	32	39	0	1	0	239.955	13172	13281		6e-05	50	53	21	11	6145.68	3559.7	10594	10423		6e-05	120	49	47	21	27699.3	9660.65	12944	14741
		2e-05	37	24	12	14	8608.96	7400.45	8706	7116		2e-05	27	36	3	2	841.796	387.514	10671	13701		2e-05	99	30	36	13	11597	3425.53	11332	10344		2e-05	81	31	39	25	18854.3	15047.5	13879	16158
		DMSO (Negative control)										DMSO (Negative control)										DMSO (Negative control)										DMSO (Negative control)
		Well 1	33		12		14930.1		8792			Well 1	10		0		0		12884			Well 1	74		31		9136.91		8138			Well 1	45		35		22039.6		12437
		Well 2	32		14		15877.5		7914			Well 2	15		1		179.392		12813			Well 2	31		7		2333.33		10413			Well 2	43		24		11308		12091
		Well 3	15		12		12967.7		8090			Well 3	22		4		770.315		12712			Well 3	28		14		3767.63		11011			Well 3	80		42		22928.5		13150
		Well 4	25		9		6757.35		8253			Well 4	32		1		194.561		13020			Well 4	37		11		2784.69		10455			Well 4	46		29		14981.5		12592
		Well 5	39		11		8206.74		8063			Well 5	14		2		360.392		12650			Well 5	43		17		4527.88		10394			Well 5	70		44		21400.6		13630
		Well 6	29		14		13343.2		7891			Well 6	13		1		378.895		12390			Well 6	29		8		2657.9		9511			Well 6	51		35		13699.4		12423
		Well 7	20		9		9714.5		7971			Well 7	18		1		321.779		12767			Well 7	30		6		1465.65		9847			Well 7	104		58		24303.8		13980
		Well 8	35		9		7371.95		8043			Well 8	11		0		0		12666			Well 8	42		11		3947.43		9532			Well 8	97		49		25570.7		14175
		Well 9	27		11		12693.3		8267			Well 9	28		2		321.779		12530			Well 9	53		16		4534.8		9817			Well 9	58		36		25543.1		13568
		Well 10	29		9		7199.57		8370			Well 10	11		0		0		13029			Well 10	53		20		5912.85		10250			Well 10	68		45		28736.7		14008
		Well 11	29		13		11765.6		8392			Well 11	9		3		704.696		11974			Well 11	38		8		2328.72		10506			Well 11	114		47		26259.1		14453
		Well 12	45		14		14348.6		8692			Well 12	15		0		0		12778			Well 12	47		19		6193.16		10427			Well 12	58		41		29067.3		13593
		Well 13	35		12		6752.3		8382			Well 13	16		1		257.078		12624			Well 13	50		14		4334.25		8510			Well 13	35		24		15030.9		13031
		Well 14	41		16		18418.2		9164			Well 14	28		1		152.5		13384			Well 14	45		19		4947.89		9896			Well 14	46		39		18995.4		12367
		Well 15	46		12		10583.8		8705			Well 15	13		2		511.628		12193			Well 15	50		14		3882.43		9867			Well 15	59		34		20852.9		13962
		Well 16	30		19		17029.5		8212			Well 16	20		0		0		12713			Well 16	46		13		3636.23		10582			Well 16	39		19		9070.52		12228
		Well 17	27		10		6743.56		7985			Well 17	21		1		184.908		11690			Well 17	47		18		5573.52		10854			Well 17	61		40		22945.1		13744
		Well 18	39		6		1613.03		7806			Well 18	13		1		389.352		13149			Well 18	43		9		3289.53		9741			Well 18	52		32		15062.2		12506
		Well 19	30		10		7277.26		7682			Well 19	10		1		292.934		12639			Well 19	21		11		4755.64		9122			Well 19	83		37		17889.8		12160
		Well 20	26		11		8213.17		7881			Well 20	13		0		0		12314			Well 20	67		20		5577.67		9081			Well 20	79		39		15680		12127
		Well 21	21		14		15021.1		7771			Well 21	17		0		0		12728			Well 21	43		22		6685.56		7201			Well 21	68		21		15193.1		11729
		Well 22	30		11		8490.36		7391			Well 22	13		0		0		11898			Well 22	45		15		4414.93		9659			Well 22	43		23		9639.45		11211
		Well 23	45		14		12890.5		7759			Well 23	31		1		157.672		12497			Well 23	55		15		4432.91		10658			Well 23	64		27		18036.4		12246
		Well 24	20		9		5089.62		7226			Well 24	28		0		0		14073			Well 24	47		21		6086.2		9235			Well 24	48		15		7439.36		12826
